# Supplementary material for: Liver Fibrosis Estimated Using Noninvasive Blood Biochemical Indices Is Correlated with Visit-to-Visit Glycated Hemoglobin A1c Variability in Individuals with Type 2 Diabetes
Source: Biomedicines. 2026 May 19;14(5):1150. doi: 10.3390/biomedicines14051150 (PMC13204113; doi:10.3390/biomedicines14051150)
Supplement: Supplementary file 1 [file biomedicines-14-01150-s001.zip]

Archive with 1 entries (1 files):
- biomedicines-4193064-supplementary.pdf
